# Supplementary material for: Microfluidic Platforms Designed for Morphological and Photosynthetic Investigations of Chlamydomonas reinhardtii on a Single-Cell Level
Source: Cells. 2022 Jan 14;11(2):285. doi: 10.3390/cells11020285 (PMC8774182; doi:10.3390/cells11020285)
Supplement: Supplementary file 1 [file cells-11-00285-s001.zip]

Archive with 9 entries (6 files):
- cells-1507181-supplementary/__MACOSX/
- cells-1507181-supplementary/__MACOSX/Supplementary/
- cells-1507181-supplementary/__MACOSX/Supplementary/._SupplFig1_v03.pdf
- cells-1507181-supplementary/__MACOSX/Supplementary/._SupplFig2_v02.pdf
- cells-1507181-supplementary/__MACOSX/Supplementary/._SupplFig3_v03.pdf
- cells-1507181-supplementary/Supplementary/
- cells-1507181-supplementary/Supplementary/SupplFigS1_v03.pdf
- cells-1507181-supplementary/Supplementary/SupplFigS2_v02.pdf
- cells-1507181-supplementary/Supplementary/SupplFigS3_v03.pdf
